# Supplementary material for: Environmental and Climatic Drivers of Microsporidial Keratoconjunctivitis in Athletes: Molecular Evidence from Outbreaks in Japan
Source: Microorganisms. 2026 Mar 5;14(3):587. doi: 10.3390/microorganisms14030587 (PMC13029715; doi:10.3390/microorganisms14030587)
Supplement: Supplementary file 1 [file microorganisms-14-00587-s001.zip › Table S1.xlsx]

## Sheet: ورقة1
Table S1: Soil and Water PCR results.
Label no.	Collecting locations	sample	PCR (Vf-F2/MSR1)	PCR (Vf-F2/R4)	PMP1/MSR1	PMP1/MSR1àVf-F2/MSR1
Control S1		Unused pets sand	Negative	Negative
Control S2		Unused aquarium soil	Negative	Negative
S1	School	Animal droppings	Negative	Negative
S2	School	Soil near the goal on the ground	Negative	Negative
S3	School	Ground soil	Negative	Negative
S4	School	Soil from the planting area beside the grounds	Positive	Negative
S5	School	Sub-ground soil	Positive	Positive
S6	Football Club	Soil near the clubhouse	Negative	Negative
S7	Football Club	Soil on the practice field	Positive	Positive
S8	Football Club	Soil on the practice field	Positive	Positive
S9	Football Club	Soil on the grass outside the practice field	Negative	Negative
S10	Football Club	Fertilizer (Amino Midori)	Negative	Negative
S11	Football Club	Fertilizer (Enzaamine)	Negative	Negative
S12	Football Club	Animal droppings	Negative	Negative
S13	Football Club	Animal droppings	Negative	Negative
S14	Football Club	Soil outside the fence of the sports park	Negative	Negative
S15	Football Club	Soil outside the fence of the sports park	Negative	Negative
First Soil October 2022	Football Club	Soil on the practice field	Positive	Positive
Control Water		Water for IV injection	Negative	Not implemented	Negative	Negative
W1	School	Tap water on the ground	Negative	Not implemented	Positive	Negative
W2	School	Tap water at the edge of the ground	Negative	Not implemented	Positive	Negative
W3	School	Tank well water	Negative	Not implemented	Positive	Negative
W4	School	Rainwater in front of the goal on the ground	Negative	Not implemented	Not implemented	Not implemented
W5	Football Club (outside)	River water	Negative	Not implemented	Positive	Negative
W6	Football Club	Tap water next to the clubhouse	Negative	Not implemented	Negative	Negative
W7	Football Club	Practice ground sprinkler water	Negative	Not implemented	Negative	Negative
W8	Football Club	Rainwater on asphalt	Negative	Not implemented	Not implemented	Not implemented
W9	Football Club	Clubhouse bathroom shower water	Negative	Not implemented	Positive	Negative
W10	Football Club	Water from the toilet sink	Negative	Not implemented	Negative	Negative
W11	Football Club (outside)	Water in a ditch near a manhole pump station	Negative	Not implemented	Not implemented	Not implemented
Supplementary Table 1: shows Soil and Water PCR results. S: soil, W: water, PCR: ​Polymerase Chain Reaction, Vf-F2: V. Corneae-specific primer. MSR1 and PMP1: microsporidia-specific primers.
