# Supplementary material for: Environmental and Climatic Drivers of Microsporidial Keratoconjunctivitis in Athletes: Molecular Evidence from Outbreaks in Japan
Source: Microorganisms. 2026 Mar 5;14(3):587. doi: 10.3390/microorganisms14030587 (PMC13029715; doi:10.3390/microorganisms14030587)
Supplement: Supplementary file 1 [file microorganisms-14-00587-s001.zip › Table S2.xlsx]

## Sheet: ورقة1
Table S2: Clinical presentation and PCR results of the MKC patients.
Case	Year	Month	Age	Sex	Eye	Occupation	Redness	Pain	Itchy	Discharge	â BCVA	FB sensation	V. corneae Positive PCR
1	2020	Oct	27	M	Lt (2020)	football team player	+	-	-	-	+	-	-
	2022	Aug			Lt (2022)		NA	NA	NA	NA	NA	NA	NA
	2023	Jul			Rt (2023)		+	+	-	-	+	+	+
2	2022	Aug	36	M	Lt	football team player	+	+	-	-	+	-	+
3	2022	Sep	31	M	Lt	football team player	-	+	-	-	+	-	+
4	2022	Sep	30	M	Rt	football team player	+	-	-	+	+	+	+
5	2022	Sep	33	M	Rt	football team player	-	-	-	-	+	+	+
6	2022	Sep	28	M	Lt	football team player	-	-	-	-	-	+	+
7	2023	Jul	28	M	Rt	football team player	+	-	-	-	-	+	NA
8	2023	Jul	26	M	Rt	football team player	+	+	-	-	-	-	NA
9	2023	Jul	20	M	Rt	football team player	+	+	-	+	-	-	+
10	2023	Jul	17	M	Rt	High school student	+	-	-	+	-	-	+
11	2023	Aug	33	M	Rt	football team player	+	+	+	-	-	-	NA
12	2023	Aug	27	M	Rt	football team player	+	+	+	-	-	-	NA
13	2023	Sep	30	M	Rt	football team player	+	+	+	-	-	-	NA
14	2023	Sep	27	M	Lt	football team player	+	-	-	+	-	-	NA
15	2023	Oct	35	M	Lt	football team player	+	NA	NA	NA	NA	NA	NA
16	2023	Oct	23	M	Rt	football team player	+	NA	NA	NA	NA	NA	NA
Supplementary Table 2 shows the common clinical presentations and PCR results of patients of the 2 MKC outbreaks. MKC: Microsporidial keratoconjunctivitis. (â BCVA): diminution of best corrected visual acuity, FB: foreign body. V. corneae: Vittaforma corneae. (+): means he has the symptom or the sign. (-): means he does not have the symptom or the sign. NA: not applicable.
